# Supplementary material for: Synergy of higher education resources and digital infrastructure construction in China: Regional differences, dynamic evolution and trend forecasting
Source: PLoS One. 2024 Jun 3;19(6):e0304613. doi: 10.1371/journal.pone.0304613 (PMC11146748; doi:10.1371/journal.pone.0304613)
Supplement: S1 Data — (XLSX) [file pone.0304613.s001.xlsx]

## Sheet: HER
prov	id	year	Student and teacher ratio	Proportion of teachers with associate professor or above	Proportion of faculty with doctoral degrees	Per capita education expenditure per student	Proportion of expenditure on education in the fiscal budgetary	Per capita R&D expenditure in colleges and universities	Fixed assets per student in colleges and universities	Area of higher education campus per student	Number of books per student	Number of teaching computers per 100 students
北京	1	2011	16.18	54.1269	45.153	63701.3	11.7167	40.8744	162810	54.5959	167.591	61.6052
北京	1	2012	16.7	55.7175	47.8174	54033.5	11.2616	43.835	193222	57.7732	180.812	65.4208
北京	1	2013	15.58	59.1455	52.5748	56995	10.3451	42.5463	201044	58.1912	183.662	67.5483
北京	1	2014	15.95	60.3552	54.4951	60396.7	10.7636	43.4053	220947	60.8357	187.717	70.9004
北京	1	2015	16.09	61.4832	56.8134	63956.9	9.50441	47.199	244885	63.2112	191.646	72.1516
北京	1	2016	14.97	62.633	59.0439	64849.6	8.65107	49.629	265485	66.7873	192.551	75.4593
北京	1	2017	17.13	63.1978	61.1688	72904.6	9.37803	51.9227	287621	69.4396	197.054	73.9342
北京	1	2018	16.94	63.8164	63.3007	74270.3	8.60785	58.9651	310250	70.4466	200.171	76.0388
北京	1	2019	16.9	64.7118	65.7694	80579.3	9.12585	44.4891	333593	72.2906	203.03	79.0248
北京	1	2020	16.47	66.3713	67.4217	69942.3	8.06006	38.4106	350356	70.772	199.096	77.5607
天津	2	2011	17.03	47.4426	25.2448	31231.8	6.52882	35.1605	57491.5	33.359	99.2079	28.9182
天津	2	2012	17.29	47.0351	26.5356	33943.8	5.96413	42.2483	58202.3	32.4022	98.1828	29.0924
天津	2	2013	17.29	46.4122	27.4802	34731.5	5.01003	46.9109	60773.8	31.3535	99.5448	29.8126
天津	2	2014	17.45	47.2093	29.964	33548.4	4.20119	51.2091	63924.9	30.7573	99.1097	31.3337
天津	2	2015	17.48	47.7195	31.6003	37101.9	4.00378	53.8148	75708.8	30.6399	99.7957	32.4631
天津	2	2016	17.69	47.6102	34.6323	37741.7	3.3287	61.5358	99164.8	31.6239	101.606	34.5987
天津	2	2017	18.24	48.1355	34.7289	47444.2	4.62168	60.1494	110612	32.5652	102.247	36.4791
天津	2	2018	18.67	48.7175	36.8851	52596.3	5.0052	51.8544	110893	31.5631	98.7298	38.9469
天津	2	2019	18.51	47.8136	37.2544	44259	3.82071	30.3878	120082	32.3709	97.8404	38.1033
天津	2	2020	18.69	47.8709	37.9084	43527.3	4.63413	33.2578	123632	30.698	94.4829	35.963
河北	3	2011	17.89	40.3382	9.51003	15619	2.36061	10.9393	36972.6	27.3372	73.8666	22.1884
河北	3	2012	17.65	41.372	10.3871	21893.1	3.8123	11.5549	41356.2	28.0302	76.4528	23.5963
河北	3	2013	17.54	42.7171	11.9144	18731.3	2.89284	11.7714	44258.3	28.6693	79.2652	25.0197
河北	3	2014	17.28	43.6135	12.7945	18952	2.60316	12.3687	49459.9	29.1223	82.9612	26.8961
河北	3	2015	17.46	44.2177	13.6191	21832.4	2.37163	12.696	53694.9	29.6446	84.7968	26.8942
河北	3	2016	16.9	44.3842	14.6411	23468.2	2.69063	14.8855	57123.3	29.026	85.0403	26.8795
河北	3	2017	17.11	44.3094	16.0703	22607.1	2.79545	17.7857	61391.3	28.8328	84.9031	26.6858
河北	3	2018	17.39	44.0487	17.0998	23272.1	2.55786	20.4394	62234.2	27.283	83.5252	25.6653
河北	3	2019	18	43.7745	17.5352	25432.7	2.70047	19.6955	59216.1	25.9366	78.8856	24.1775
河北	3	2020	17.8	42.3904	17.2585	27222.6	2.59641	19.0445	59201.1	24.9025	77.2362	23.0527
山西	4	2011	17.03	33.4629	7.44635	14577.7	2.35011	12.0283	33687.7	27.9196	82.6072	19.759
山西	4	2012	18.01	33.5403	8.32874	19202.7	3.02131	14.593	34657.1	27.032	79.7595	19.9102
山西	4	2013	17.73	33.1251	9.13952	19268.9	2.52168	20.3919	37565	28.5056	80.4777	21.5301
山西	4	2014	18.63	34.0276	10.6131	19193.2	2.51677	18.2069	40155.5	28.1831	78.9373	22.9241
山西	4	2015	18.88	33.1542	12.134	25476.4	2.28235	17.7692	42366.8	27.8702	78.3565	23.7212
山西	4	2016	18.13	33.2336	12.9589	23440.8	2.81237	14.7099	45123.4	27.9114	78.3362	24.4699
山西	4	2017	18.28	33.0979	14.7757	23553.7	2.61151	13.8094	47219.9	27.879	76.8544	24.3742
山西	4	2018	17.62	33.5689	15.9712	25931.5	2.34173	15.1015	51233.8	26.9462	78.1634	24.2645
山西	4	2019	17.9	34.2517	17.8129	27147.4	2.4816	15.3212	57113.9	24.7417	75.1798	23.639
山西	4	2020	17.93	35.0759	20.284	25283.7	2.74569	14.7694	59044	23.0608	70.5578	22.819
内蒙古	5	2011	17.63	39.5863	7.59779	21548.5	2.18342	8.04798	48239.9	31.9022	80.4253	24.891
内蒙古	5	2012	17.59	40.0867	8.67541	21190.5	1.99405	8.76888	54754.4	32.6714	82.5026	27.0649
内蒙古	5	2013	17.87	40.6718	9.47318	22680.7	1.92717	9.49784	60393.9	32.1721	83.3239	28.3287
内蒙古	5	2014	18.17	40.9842	10.3609	25286.5	2.01457	9.56402	66540.9	32.3991	82.6422	29.8164
内蒙古	5	2015	18.3	41.8037	11.2903	27254.1	1.89345	10.0482	72311.5	31.7473	82.572	32.7215
内蒙古	5	2016	17.37	42.5608	12.433	27076.7	1.87511	11.6124	79817.2	31.28	80.5203	33.1967
内蒙古	5	2017	17.47	42.848	13.3576	28413.7	1.98991	13.4405	83390.6	31.1898	80.4365	34.2747
内蒙古	5	2018	17.41	43.8121	14.7861	29002.4	1.93635	19.461	87833.5	31.4651	81.9102	35.8711
内蒙古	5	2019	17.64	44.8953	16.7669	33223.9	2.08269	17.0409	89357.9	30.8708	80.5667	35.1597
内蒙古	5	2020	17.61	44.8938	17.7337	33365.8	2.13554	15.6959	93825.9	30.1474	80.5573	36.4344
辽宁	6	2011	16.95	44.6001	15.965	23872.7	3.12856	21.1228	60172.5	28.4018	85.5981	31.909
辽宁	6	2012	17.17	44.8199	17.638	28061	3.58983	22.6959	59604.8	28.2407	87.6014	32.855
辽宁	6	2013	17.28	44.599	18.8155	26582.5	2.92269	24.9268	63697.8	28.8014	88.8028	34.1448
辽宁	6	2014	17.27	44.667	19.8667	25583.5	2.95535	25.2876	66777.7	29.5845	89.3932	35.2677
辽宁	6	2015	17.12	45.1673	20.9713	26778	3.53616	27.7975	71175.5	29.7469	91.2055	37.1548
辽宁	6	2016	16.82	45.0435	22.1073	27028.1	3.49286	24.5647	77087.1	32.4654	94.5399	39.1849
辽宁	6	2017	17.45	46.5985	25.1368	28624.5	3.47369	29.6113	82740.3	32.6588	97.7392	41.0022
辽宁	6	2018	17.18	47.749	27.0671	30436.7	3.33294	30.1162	88433.1	33.5678	102.162	39.6624
辽宁	6	2019	18.46	48.6806	28.4649	31202.9	3.38154	28.6924	91495.9	31.6517	96.7193	37.6772
辽宁	6	2020	19.63	49.0316	29.5649	30553.9	3.27696	27.6541	91082.4	29.6101	90.6007	35.0508
吉林	7	2011	17.36	45.0736	15.5609	22278	4.09285	10.1548	55519.9	31.8232	92.1294	26.5156
吉林	7	2012	17.2	45.1051	17.7892	22865.2	4.60542	14.0583	61241.9	32.4959	96.2062	27.1922
吉林	7	2013	17.33	46.2778	19.1995	20818.2	3.56089	15.5006	61689.8	31.5882	96.7091	27.9885
吉林	7	2014	17.66	46.1763	20.7843	21455.4	3.51835	15.4756	64099.9	31.4692	96.6673	29.441
吉林	7	2015	17.74	47.1745	22.2629	26838.1	4.0992	15.2342	67209.1	30.978	98.0465	32.3624
吉林	7	2016	17.05	47.9312	23.4998	28252.7	3.71418	11.4339	73549.1	29.3595	99.3743	34.5156
吉林	7	2017	17.84	49.0967	24.8201	29130.8	3.78078	13.6028	79283.8	29.3027	103.35	36.1188
吉林	7	2018	17.98	49.5653	26.5947	31354.6	3.82671	14.9554	88780.4	28.5707	101.52	37.3641
吉林	7	2019	18.96	49.5745	28.1385	31878.7	3.85551	14.6449	84495.8	26.4168	97.14	35.7872
吉林	7	2020	19.36	50.2336	29.7969	29670.3	3.34929	12.8565	86070.4	25.0473	96.1219	35.2311
黑龙江	8	2011	16.16	44.6028	16.1715	22799.6	3.48234	20.8989	61620.8	34.5589	93.1055	29.6689
黑龙江	8	2012	16.19	45.8795	17.8401	24129.3	3.70314	20.9088	68684.5	35.8827	98.3032	31.9935
黑龙江	8	2013	16.19	46.9954	19.2075	23476.2	3.12333	23.8062	73257.4	35.5866	100.091	33.4551
黑龙江	8	2014	16.19	48.2102	20.5152	23485.7	3.4577	23.8304	76194.2	35.4064	101.852	34.6699
黑龙江	8	2015	16.23	49.0159	21.6792	25715.7	3.29024	27.608	76912	36.3831	103.537	35.9933
黑龙江	8	2016	15.2	50.344	23.3812	27744.6	3.23085	31.6244	81220.8	36.7	105.575	37.3468
黑龙江	8	2017	15.51	51.0499	25.0574	28285.8	2.92892	27.0823	91022.5	37.2454	107.79	37.8964
黑龙江	8	2018	15.31	51.8067	26.5145	31338.4	3.09978	32.8837	89721.3	36.5958	108.741	36.6759
黑龙江	8	2019	15.97	52.0485	27.0076	31498.2	3.23209	24.6933	89562	34.7897	104.304	32.6749
黑龙江	8	2020	16.03	51.7179	26.8707	32221.1	3.06519	26.2814	92035.2	34.2665	99.9859	31.4749
上海	9	2011	16.92	46.2901	38.307	47131.5	5.75108	26.0941	108267	35.3068	127.83	51.6251
上海	9	2012	16.93	47.7869	40.8541	45572.9	5.41321	29.1415	122253	36.8148	133.882	52.6244
上海	9	2013	17.14	49.1969	43.0682	51269.1	5.44493	32.7977	134375	37.6259	137.579	56.6765
上海	9	2014	17.02	49.6892	46.1602	57341.1	4.50696	32.2558	149207	38.2343	140.197	59.5266
上海	9	2015	16.74	50.3024	47.763	60038	4.08514	37.2151	161603	39.7798	141.75	60.1028
上海	9	2016	16.11	50.5655	50.0406	57437.1	4.3303	39.1812	172086	39.5894	142.159	62.8424
上海	9	2017	16.82	50.8299	52.0036	64223.6	4.55246	44.3439	192620	42.3373	143.728	62.1983
上海	9	2018	16.34	50.9147	53.9492	70301.2	4.47617	44.103	205737	44.0132	148.492	62.5975
上海	9	2019	15.94	51.3732	56.0443	70092.1	4.54261	39.9776	203007	44.8902	148.876	62.2193
上海	9	2020	16.25	51.456	57.7586	70566.6	4.27779	31.8718	207487	43.7421	148.188	60.9828
江苏	10	2011	15.65	40.465	19.6941	27236.6	3.63421	31.0535	73027.8	30.9075	88.8459	36.1102
江苏	10	2012	15.45	41.9031	21.7056	29350.1	3.84954	34.9827	78996.7	31.1275	91.9225	38.4184
江苏	10	2013	15.48	43.3203	23.7496	29566.8	3.48958	36.3879	83562	31.6621	95.0065	40.6573
江苏	10	2014	16.24	45.8159	27.2212	30388.3	3.47519	38.3148	82912.9	31.0852	98.7249	40.2084
江苏	10	2015	16.54	46.829	29.1143	31933.3	3.46164	38.2774	88751.5	31.9848	97.2318	42.0489
江苏	10	2016	15.34	47.1573	31.4904	34488.1	3.6989	37.9516	93017.3	32.5404	99.6864	44.8742
江苏	10	2017	15.65	48.3042	33.1469	36442	3.67675	40.4925	98857.4	33.0703	102.322	46.9941
江苏	10	2018	15.68	48.7495	35.0055	39831.7	3.54526	45.3815	104276	33.6182	103.677	48.0816
江苏	10	2019	15.8	49.4857	36.7811	41159.9	3.38202	36.5136	108089	33.2184	102.923	46.6163
江苏	10	2020	16.07	49.6081	38.4049	39736.8	3.25147	34.3882	108997	32.0003	99.2594	44.168
浙江	11	2011	17.21	42.6624	20.8454	28899.2	2.97119	31.5381	67704.4	28.0629	92.43	35.2731
浙江	11	2012	17.05	43.4609	22.687	30568	2.99056	33.2997	73378	28.552	95.771	38.0147
浙江	11	2013	17.02	44.1337	24.6355	31708.6	2.90816	33.8691	78247.9	28.813	98.1691	39.374
浙江	11	2014	16.76	44.4092	26.3606	36799.8	2.53969	35.3533	82000.7	29.3248	100.748	41.2136
浙江	11	2015	16.51	44.8552	28.1599	36006.8	2.54507	34.7654	90413.9	30.549	104.712	42.5519
浙江	11	2016	15.26	45.3147	30.2795	39252.8	2.88241	30.8522	95865.3	31.4171	108.357	43.9839
浙江	11	2017	15.12	45.4729	31.7741	43317.6	2.96551	31.0645	101689	32.8051	112.412	45.8079
浙江	11	2018	15.29	45.6409	34.1044	46135.4	2.78886	34.9404	106584	33.3957	114.534	46.434
浙江	11	2019	15.75	45.2365	36.111	51229.8	2.81216	34.6595	112341	33.812	112.556	44.3732
浙江	11	2020	15.73	44.6877	37.0885	49795.5	2.91998	35.9088	123063	33.5477	110.393	42.9707
安徽	12	2011	18.77	33.3462	10.2533	16893.6	2.90217	17.9438	38255.4	28.437	73.6997	19.9201
安徽	12	2012	18.74	34.3448	11.6086	20528.2	3.29523	20.5422	40543.6	28.861	75.1959	21.2241
安徽	12	2013	18.78	34.674	12.2619	19106.9	2.73396	24.6156	42013.5	29.1421	76.6704	22.7568
安徽	12	2014	18.87	34.7267	13.4968	19710.7	2.6636	21.5374	44836.4	28.9406	77.0902	24.5063
安徽	12	2015	19.13	35.3668	14.2935	21536.5	2.66113	20.1506	47236.7	28.3384	78.1857	25.679
安徽	12	2016	18.44	35.6682	15.7372	22021.7	2.8259	21.2876	50045.8	29.4804	80.7654	27.7252
安徽	12	2017	18.52	36.2157	16.9696	25812.3	2.88585	25.7041	53907.2	30.0935	83.4344	28.9522
安徽	12	2018	18.21	37.2934	18.6856	26172	2.85054	26.4345	59138.1	30.8091	86.1628	30.2965
安徽	12	2019	19.16	37.6649	19.7549	29430.1	2.64511	20.2756	63484.7	28.9271	81.4734	28.7395
安徽	12	2020	20.01	37.8211	20.9951	29095.7	2.58706	33.4713	63317.5	26.6124	75.8163	28.5063
福建	13	2011	17.19	37.2086	15.3869	20435.6	2.54476	12.5431	54730.8	26.3515	83.9938	28.457
福建	13	2012	17.2	38.5841	16.8304	24242.5	3.52481	12.5326	56426.7	25.0555	87.9686	28.6021
福建	13	2013	17.31	38.6737	17.9626	21761.3	2.70084	15.5594	60212.1	26.6542	91.1318	29.4828
福建	13	2014	17.38	39.2562	19.2977	25251.8	2.98095	15.0836	65475.9	26.5484	92.3315	30.2397
福建	13	2015	16.99	39.2736	20.783	28286.7	2.78322	15.4972	72182.3	26.691	95.4455	31.7469
福建	13	2016	15.79	40.2597	22.3981	29209.1	2.78857	25.4431	77839.5	26.6528	97.9839	32.782
福建	13	2017	15.95	42.0649	24.5623	34834	2.96066	30.6778	86001	27.1877	101.926	34.9244
福建	13	2018	16.12	43.4544	26.3513	40701.9	2.97533	32.9578	88988	28.4933	101.584	35.2969
福建	13	2019	16.66	44.7295	27.2381	40731.8	3.12518	34.9048	88007.2	27.1441	94.926	33.401
福建	13	2020	17.11	44.4698	27.5698	37198.1	3.07363	31.9099	87034.3	26.1348	89.6025	30.9267
江西	14	2011	16.85	36.7699	8.58819	13152.9	2.74666	17.3578	44030	36.2454	89.1708	27.7189
江西	14	2012	17.37	37.4638	9.36642	22073.7	4.6839	17.2109	47655.9	33.7919	90.5455	27.7515
江西	14	2013	17.74	37.0781	9.89536	17043.2	2.93322	20.6258	50701.3	34.0317	92.5191	28.3632
江西	14	2014	18.05	36.9898	10.3511	18022.3	2.65557	18.6898	52984.3	33.5217	92.157	28.3626
江西	14	2015	18.07	36.5747	11.0205	18369	2.43055	18.0817	51985.8	32.1273	90.3758	27.2535
江西	14	2016	17.29	34.4223	12.9115	18983.8	2.62404	17.0593	54227.8	30.758	90.815	27.1127
江西	14	2017	18.03	35.317	13.7338	20163.1	2.52756	20.2876	57420.4	30.2165	93.2393	28.8734
江西	14	2018	18.06	35.2631	15.0279	23792.4	2.7585	23.3528	60422.3	30.9376	95.789	29.8232
江西	14	2019	18.41	34.9266	16.8099	28351.2	2.98125	29.6034	63264.7	29.0107	91.6351	27.6493
江西	14	2020	18.78	34.1673	16.8324	26172.9	2.92578	29.3846	61245.7	27.4909	87.499	26.4688
山东	15	2011	17.06	37.6582	13.0054	19067.9	4.0045	14.809	52164.7	32.6419	89.3474	24.9158
山东	15	2012	17.08	37.8085	14.3551	20195.4	3.87246	17.9797	56600.4	32.3492	92.1017	26.0715
山东	15	2013	17.31	37.9936	15.588	19376.3	3.29385	19.0006	58193.8	32.0933	93.7829	26.8528
山东	15	2014	17.77	38.5061	16.5656	19164.6	3.12656	15.8965	58088.7	30.9378	90.6073	26.7397
山东	15	2015	18.1	38.4957	17.6111	21380.1	2.89268	17.7511	59867.3	29.5115	88.4829	26.7743
山东	15	2016	17.98	38.2257	18.8946	22026.1	3.17778	17.9521	60810	28.9039	87.0907	26.7824
山东	15	2017	17.99	39.0166	20.8404	23890.4	3.06546	23.698	64142.2	28.9904	89.6135	27.2277
山东	15	2018	18.02	40.4145	23.3351	26912.8	3.008	23.0355	69760.9	28.9329	89.8335	27.712
山东	15	2019	18.52	40.8281	25.133	30245.7	3.45856	21.9843	70386.5	27.4159	86.9949	27.1
山东	15	2020	19.1	41.4995	26.4193	30862.3	3.38382	22.2453	73435.7	27.253	86.3061	27.2325
河南	16	2011	17.83	33.6384	9.7022	14567.2	2.8486	18.2589	37260.4	32.3206	82.1911	22.0785
河南	16	2012	17.64	34.0066	10.8153	17035.9	3.16346	23.0545	38118	33.0031	83.0049	22.8078
河南	16	2013	17.7	34.9533	11.7607	16697.8	2.89307	23.6974	40041.7	34.0865	84.6135	24.711
河南	16	2014	17.98	34.9523	12.5677	18226.6	3.07539	25.8434	42161.4	33.1104	85.4967	25.9689
河南	16	2015	18.42	34.5091	13.401	19326.2	2.74905	23.8373	44506.4	32.8225	85.5523	26.9323
河南	16	2016	18.02	34.4404	14.313	19380	2.71365	25.2453	45281.8	30.5733	85.1106	27.8116
河南	16	2017	18.32	33.9717	15.0064	21668.3	2.80747	28.2894	46332.4	29.8182	82.7199	27.8527
河南	16	2018	18.43	33.6376	15.5882	23199.3	2.74526	30.0803	51690.6	28.9486	82.4137	27.8815
河南	16	2019	18.3	33.1473	16.0172	23821.4	2.78052	29.9033	47540.6	27.2867	79.5608	26.5952
河南	16	2020	18.25	33.176	15.9726	23038.7	2.68485	31.3131	48770.2	25.3701	78.6208	26.334
湖北	17	2011	17.53	40.9494	17.2765	22763.6	4.69327	25.7076	51131.3	32.8601	85.6322	26.5209
湖北	17	2012	17.76	42.5244	18.896	28288.7	5.11165	27.4252	52999.1	32.7542	86.7393	27.4094
湖北	17	2013	17.96	42.928	20.637	25149.8	4.78161	28.9532	55323.5	32.4132	88.2792	27.891
湖北	17	2014	17.88	44.0358	22.2481	23474	3.96507	30.5095	58806.6	32.8103	89.876	29.2186
湖北	17	2015	17.53	44.7985	24.2233	30748.6	3.78971	35.6661	63153.4	33.8675	92.6122	30.5521
湖北	17	2016	16.84	45.4183	26.2124	30943.9	4.13326	32.0077	67257.4	34.3463	96.8582	32.1092
湖北	17	2017	17.44	46.5964	28.065	33902.1	4.15484	41.8041	71862.7	34.7515	98.3925	32.3833
湖北	17	2018	18.17	47.4797	29.7362	37334.3	4.12653	42.9558	74478.9	34.075	97.1658	32.3292
湖北	17	2019	18.08	47.6621	30.9797	39133.7	4.09211	39.609	78425.6	32.9488	95.2519	31.9692
湖北	17	2020	18.81	48.2309	31.5593	36353.8	3.84927	35.4017	77709.5	30.4991	89.6021	30.3116
湖南	18	2011	18.42	39.3807	12.3155	18024	3.40571	18.3231	44056.8	30.1274	85.0815	24.2804
湖南	18	2012	18.64	39.1978	13.3104	20630.1	3.91955	19.0287	48285.5	30.0282	86.6663	24.9072
湖南	18	2013	18.57	39.6885	14.8647	20166.5	3.37799	19.1209	48753.8	30.6781	88.7941	27.2153
湖南	18	2014	18.95	39.8226	15.7622	19419.7	3.02213	19.8674	51446.7	28.6906	88.6484	27.6179
湖南	18	2015	18.99	39.6252	16.3348	19500.3	2.66114	18.2081	52875.7	28.6027	88.5666	27.1749
湖南	18	2016	17.75	40.0147	17.3799	22333	2.64784	17.2311	55172.4	28.3717	90.6679	27.0092
湖南	18	2017	18.37	40.2797	18.5435	23470.7	2.77043	17.8165	57869.8	27.8619	87.121	26.3135
湖南	18	2018	18.18	40.3671	19.7083	25062.7	2.79817	26.5281	58882.6	27.3576	85.8738	27.1449
湖南	18	2019	18.01	40.2404	21.7445	27288.1	2.83746	28.9572	61312.1	26.8573	84.61	26.8957
湖南	18	2020	18.17	40.1031	22.7872	25934	2.74331	33.9106	62488	25.7524	81.2928	26.1914
广东	19	2011	18.88	37.3512	18.289	23777.7	2.9729	22.545	52953	23.5869	79.6421	26.4439
广东	19	2012	18.82	37.1963	19.0221	23807	3.10562	23.8838	53415.7	23.067	80.4771	27.4779
广东	19	2013	19.09	37.3451	19.7344	24224.8	2.8287	23.6237	51378.4	22.2947	79.2422	27.9204
广东	19	2014	18.94	37.4034	21.0128	24974.4	2.5854	23.8299	52211.4	21.9607	79.575	29.148
广东	19	2015	18.64	38.1009	21.8839	28126.2	2.23728	26.6469	54253.7	21.4195	81.2056	30.1587
广东	19	2016	17.82	38.8647	23.0236	33633.3	2.7461	45.1498	61528.1	22.1305	84.1412	32.3088
广东	19	2017	17.68	40.1778	25.0426	38075.8	2.84726	53.2098	67687.5	22.8438	86.4738	33.8451
广东	19	2018	17.42	40.4911	27.0633	43219.1	3.13916	54.1235	73598.3	22.256	88.58	34.5191
广东	19	2019	17.37	40.3825	28.7018	49336.9	3.46844	50.3286	80840.7	21.9555	89.4493	34.232
广东	19	2020	18.88	40.4273	29.2083	48266.1	3.76399	51.2046	74928.6	20.2395	80.2106	30.5337
广西	20	2011	17.45	34.9324	8.93903	16417.3	2.219	6.55206	35039	25.7898	79.5856	24.6006
广西	20	2012	17.8	36.03	9.75725	18042.9	2.42735	7.34212	34961.8	26.7456	80.7057	25.2579
广西	20	2013	17.69	37.2012	10.4309	18587.2	2.50891	7.72816	36718.3	27.4404	81.1305	27.4629
广西	20	2014	17.87	37.8445	11.3019	19624.3	2.2966	10.72	38224.8	27.7906	79.62	27.9657
广西	20	2015	18.11	37.6181	11.8188	22187.1	2.4784	11.4933	41130.4	26.8191	78.5751	28.0409
广西	20	2016	17.78	37.5163	12.1079	21363.8	2.31562	13.3894	53995.6	26.3254	76.0528	28.7426
广西	20	2017	17.78	37.7011	13.3649	23893.9	2.56393	20.6856	46508.5	26.8591	75.791	29.6626
广西	20	2018	18.37	37.7781	14.1307	25232.7	2.31985	18.4354	50173.7	25.6446	72.7839	29.2636
广西	20	2019	19.56	37.4919	15.6367	28451.4	2.30295	17.9436	48067.4	23.7299	69.2949	27.642
广西	20	2020	19.87	36.5531	16.0246	29299.6	2.18187	13.1153	52155.2	23.3422	67.6154	26.6915
海南	21	2011	18.8	32.8515	9.53793	17489.8	1.51114	12.4095	48126.2	23.7477	77.7115	21.1327
海南	21	2012	19.34	33.7558	12.0411	22712.5	2.19833	14.7655	51009.3	22.7141	77.2686	22.3583
海南	21	2013	19.1	34.7068	12.5717	22117.3	2.10322	17.5178	57456.7	22.9367	81.3684	25.0866
海南	21	2014	19.26	35.2201	13.1476	23207.8	1.61458	17.2812	58748.8	25.2946	80.7708	25.7796
海南	21	2015	19.36	36.6429	14.3939	28662.4	1.76397	17.3384	63860.6	26.4068	84.1001	26.9054
海南	21	2016	18.62	38.8765	15.0229	26521.6	1.74183	16.1153	67937.3	29.0336	87.1103	28.5722
海南	21	2017	18.18	41.4725	14.7144	30612.3	1.90237	17.0314	76106.6	28.8658	90.0949	28.8879
海南	21	2018	17.7	41.6871	17.0087	34915.5	1.90079	15.6948	79396.7	28.6931	91.5497	32.3568
海南	21	2019	17.92	42.0789	20.2254	37497	1.96249	15.819	75303.1	26.6921	87.5468	29.9773
海南	21	2020	18.6	42.1307	21.2817	50657.5	2.35548	22.9167	79871	24.2415	85.1791	29.3785
重庆	22	2011	17.43	38.6878	14.7449	24722.4	3.03592	18.4312	67938.8	35.1022	83.6458	26.6136
重庆	22	2012	17.53	38.1819	15.4229	26220.2	2.9882	26.1411	68031.3	33.5629	82.2107	27.0117
重庆	22	2013	17.6	38.4118	17.1146	25360.4	2.95226	25.5271	71518.6	32.9057	84.1523	28.2386
重庆	22	2014	17.39	38.5364	17.998	24832	2.85191	24.3438	72437.5	32.0949	87.8068	29.6533
重庆	22	2015	17.6	39.6624	18.8143	25807.2	2.98607	24.3031	75335.2	31.5888	86.7805	30.2925
重庆	22	2016	17.16	40.0345	20.2538	27436.2	3.12925	31.1451	81752.5	32.6072	88.6704	31.1253
重庆	22	2017	17.94	40.4959	22.1028	28355.4	2.92005	35.5482	88674.9	32.9574	88.2035	32.2907
重庆	22	2018	17.64	40.3822	23.5332	32609.9	2.8752	39.5015	89992.1	31.9986	89.6428	33.2375
重庆	22	2019	18.64	40.2588	25.8274	35236.9	3.0007	38.1597	87760.3	30.3543	85.4559	31.3138
重庆	22	2020	18.15	39.9464	25.2885	33441.8	2.98382	38.4359	83620.1	27.5358	83.3218	29.7656
四川	23	2011	18.31	35.6104	12.8862	22857.4	3.06993	33.1856	50001.1	28.6176	81.7859	23.0358
四川	23	2012	18.36	35.7169	13.6275	24649.4	3.17232	27.327	51653.5	27.5426	83.2448	23.5799
四川	23	2013	18.33	36.0333	14.8385	23369.5	2.80081	28.3474	54554.2	28.7208	85.4175	25.4773
四川	23	2014	18.01	36.6965	15.6102	22834.6	2.52926	26.6864	58476.1	27.8185	87.237	27.2236
四川	23	2015	17.95	36.4316	16.3905	25775.2	2.56324	26.4151	61268.1	27.4988	87.2254	27.889
四川	23	2016	17.84	36.852	17.0828	26736.6	2.46753	27.3916	61978.1	28.0257	85.9074	27.1027
四川	23	2017	19.37	37.4744	18.3313	27493.3	2.5838	28.5949	62987.7	26.4044	83.9512	26.7884
四川	23	2018	19.33	37.9814	19.5673	30345.7	2.5348	30.7808	64277.4	25.7365	84.6464	26.3386
四川	23	2019	19.56	38.2802	21.6254	31629.2	2.8873	28.9705	66093.9	24.7246	82.1308	25.4858
四川	23	2020	19.85	38.4708	21.8142	32947.5	2.70609	28.9152	63895.6	23.2404	80.1577	24.376
贵州	24	2011	17.47	38.7117	6.3467	14248.3	1.59822	12.2396	34702.4	29.2847	89.6167	23.367
贵州	24	2012	18.19	40.1269	7.16629	15562.5	1.6562	12.1883	36463.5	31.1266	84.2767	23.2564
贵州	24	2013	18.15	41.2847	8.20016	19400.8	1.96737	12.6944	41483.9	33.4323	86.7224	24.4644
贵州	24	2014	17.93	40.1789	9.01631	18165.3	1.60317	13.955	47953.1	34.6173	87.26	25.1492
贵州	24	2015	17.91	40.6034	9.91131	23343.4	1.79749	15.1103	49020.2	35.6526	83.0621	25.8309
贵州	24	2016	18.02	40.9024	10.4156	21677.5	1.84091	19.0275	53435.4	37.0606	81.5362	25.5112
贵州	24	2017	17.89	40.9825	12.1024	39950.3	2.17024	28.3922	59683.8	36.743	81.696	26.2606
贵州	24	2018	18.22	40.4061	13.925	32357.6	2.39859	29.9584	61461.1	33.4501	78.1847	24.3652
贵州	24	2019	19.34	41.2758	15.9155	30183.3	2.44734	30.794	56247	29.9109	68.3516	23.8202
贵州	24	2020	20.62	40.8287	16.4013	28110.4	2.28829	27.6009	56696.1	27.5416	65.5643	23.1995
云南	25	2011	18.49	36.9889	10.5265	18575.4	1.79661	11.2677	57455.5	28.0263	86.6596	23.2057
云南	25	2012	18.5	37.2939	11.5346	27903.2	2.93979	12.6022	66940.8	26.7497	89.2056	24.7171
云南	25	2013	18.19	37.0412	12.4311	18923.3	1.72108	12.4117	67422.7	26.9527	91.0324	26.0058
云南	25	2014	18.84	37.831	13.3886	19647.7	1.36539	14.6521	67519.3	25.9629	91.2256	26.3872
云南	25	2015	19.11	37.7622	13.8219	21852.7	1.61729	14.8723	67582	25.2021	90.3472	26.7629
云南	25	2016	18.8	37.1818	13.6112	21985	1.6746	16.9221	71702	24.4602	89.3626	26.7747
云南	25	2017	19.35	38.0558	14.4725	22636.8	1.62772	15.4834	71426.4	23.3507	87.1342	25.2023
云南	25	2018	20.44	38.4014	15.0621	23008.8	1.65602	18.4419	72094.3	22.7123	84.7993	24.169
云南	25	2019	21.34	38.4649	16.0012	23896.1	1.62469	17.1768	69840.8	20.6618	78.494	22.4473
云南	25	2020	22.7	38.1041	16.3419	26364.4	1.79624	19.3122	68722.5	20.2983	74.1053	20.7544
西藏	26	2011	15.51	30.1136	5.41958	31036.8	1.3509	6.78119	56591.6	32.3157	88.1759	21.642
西藏	26	2012	16.17	33.263	7.17602	26764.8	1.03016	5.09289	53243.9	31.9015	90.8537	19.4657
西藏	26	2013	15.69	38.9968	7.68608	36836.7	1.33755	6.57227	68463.7	32.8128	100.664	29.2113
西藏	26	2014	13.93	41.2149	9.38101	28871.4	0.703146	6.82625	71044.5	33.7497	103.104	26.2149
西藏	26	2015	14.35	36.8843	8.36197	37929.9	0.899682	35.4811	73491	34.579	105.254	26.9766
西藏	26	2016	15.35	39.1974	9.28253	37126.3	0.923167	14.0119	77831	36.5591	110.371	31.7057
西藏	26	2017	15.49	41.9887	9.94364	39219	0.92828	25.9759	84044.7	36.1493	112.174	39.8511
西藏	26	2018	14.92	39.1784	10.6504	52550.8	0.880375	15.747	90663.2	36.8215	114.689	44.549
西藏	26	2019	15.48	41.1877	13.1034	82717.5	1.63174	17.7804	108440	36.6135	115.972	47.5304
西藏	26	2020	15.96	41.8142	15.118	80587.6	1.59062	16.4174	111247	38.9605	111.135	41.3627
陕西	27	2011	17.92	38.3523	16.9772	27481.8	5.10555	29.8066	59270.4	33.7465	91.7429	24.5673
陕西	27	2012	18.19	38.7491	18.4834	29043.7	4.68279	28.3963	59905.1	32.1377	90.9628	24.8813
陕西	27	2013	18.07	38.9622	20.0774	25826.1	4.73086	30.6761	61327.3	32.6268	90.98	24.9726
陕西	27	2014	18.17	39.1551	22.0481	26053.6	4.37841	35.1002	66197.2	33.0568	91.5207	26.4469
陕西	27	2015	17.83	39.9712	23.5867	28649.5	4.47731	37.4481	72737.2	34.0675	95.831	28.637
陕西	27	2016	17.35	41.1312	25.533	29871.4	4.6812	31.1632	78706.3	35.6336	101.308	31.006
陕西	27	2017	17.99	42.6327	28.4262	32734.2	4.73682	31.1648	90716.1	37.0925	104.851	32.3617
陕西	27	2018	17.69	43.8064	30.708	37707.1	4.47898	35.6487	98295.3	38.7673	108.895	34.6779
陕西	27	2019	18.42	45.2431	32.4223	40536.9	4.41727	23.8214	103485	38.0085	104.976	33.0332
陕西	27	2020	19.16	45.8203	33.9046	41705.6	4.24671	22.2269	111279	37.8544	100.236	33.3611
甘肃	28	2011	18.73	38.5557	10.7074	18275.6	2.76806	22.1811	38389.1	26.9165	68.7947	18.6218
甘肃	28	2012	18.99	38.9685	11.283	19977.1	2.94261	21.4018	39199.2	26.6375	72.9928	19.2283
甘肃	28	2013	18.38	39.7744	11.7486	19474.1	2.55558	18.308	41679.3	27.4762	72.3314	20.8323
甘肃	28	2014	18.15	41.8371	13.8809	21162.7	2.49496	21.7632	43846.5	28.2943	75.1937	22.7203
甘肃	28	2015	17.94	42.8808	14.4491	26816.7	2.75587	18.2633	53066.2	29.4864	78.0477	24.8178
甘肃	28	2016	17.28	45.1295	14.908	27525	3.0228	19.757	59251.2	32.3405	82.673	27.5895
甘肃	28	2017	17.19	44.4421	14.9434	29324.4	3.14147	22.3435	63793.9	34.8612	84.6143	27.9329
甘肃	28	2018	17.4	45.2769	16.7406	31380.9	3.04593	26.5937	65581.3	32.0282	84.3472	27.8625
甘肃	28	2019	17.94	46.1462	18.7332	33167.2	3.12623	19.5745	68493.5	31.5203	80.647	26.7506
甘肃	28	2020	19.15	46.1739	19.837	30211.7	2.66429	16.7608	68293.8	30.3217	74.7107	24.1351
青海	29	2011	13.98	51.2702	5.3631	26697.6	1.13539	12.3201	32869	37.8795	99.9781	26.6849
青海	29	2012	14.74	54.6674	5.87932	23728.7	0.905735	16.7209	31903.4	32.4919	95.8994	27.1766
青海	29	2013	15.13	54.5938	6.58061	22803	0.813267	27.3206	35809.8	32.348	95.5779	27.0355
青海	29	2014	15.36	51.1719	7.61719	30794.4	0.586189	19.7984	43654.7	32.2067	98.4253	28.8374
青海	29	2015	15.66	52.8837	8.55814	38693.2	0.807824	16.625	51705	31.6664	94.7078	31.4678
青海	29	2016	15.26	50.6758	10.082	42525.3	1.21648	31.6339	50463.1	35.378	91.4265	33.4604
青海	29	2017	15.64	48.5236	12.5129	39767	1.23506	37.8864	54043.3	40.0697	92.4284	32.591
青海	29	2018	15.75	46.7886	14.0244	52353	1.5519	42.2458	56297.4	39.6315	98.798	36.8393
青海	29	2019	16.54	46.9718	15.5763	60683.8	1.72717	36.8174	57944.6	38.5153	97.4413	35.6967
青海	29	2020	17.37	45.46	17.718	52967.2	1.72421	22.7115	63788.2	36.1485	97.7287	36.9919
宁夏	30	2011	18.19	42.3979	7.73063	36718.9	3.36069	9.45911	57875.8	32.5818	85.0159	29.7406
宁夏	30	2012	17.43	42.7164	9.01493	28914.8	2.47989	7.58382	57404.8	30.3872	81.9378	31.9824
宁夏	30	2013	17.3	41.763	10.0265	25084.2	2.00499	10.9029	59251.1	29.9552	79.3282	32.9254
宁夏	30	2014	17.01	43.7747	10.9181	27431.7	1.78306	14.0869	69606.4	30.0044	81.9659	32.1804
宁夏	30	2015	16.8	43.743	12.0055	34781.2	2.16127	12.8521	72599.4	32.6006	83.1496	33.74
宁夏	30	2016	17.07	45.3571	13.4729	34365.3	2.01731	12.9479	78199.6	33.9491	92.152	34.8873
宁夏	30	2017	17.21	45.7447	14.5672	36257	1.87181	27.5668	84560.3	34.3186	93.3146	37.3031
宁夏	30	2018	17.26	45.6416	15.7385	35496.9	1.92204	15.282	88375	31.774	93.6824	38.083
宁夏	30	2019	17.96	46.0986	16.8059	37390.7	2.16227	31.5874	84779.7	29.9913	93.5259	38.0725
宁夏	30	2020	17.62	44.5736	18.7072	36635.2	2.20167	34.2259	92209.6	27.1212	93.6005	35.9312
新疆	31	2011	16.65	34.5317	6.94063	19749.2	2.18259	7.7722	48149.2	39.5857	104.225	26.7368
新疆	31	2012	16.87	35.0473	8.05608	19388.9	1.95942	7.55037	49217.1	39.5748	103.69	27.4153
新疆	31	2013	17.35	33.5093	8.43202	21918.3	1.76904	8.84074	50688.1	40.2762	103.503	29.8513
新疆	31	2014	17.72	34.1188	9.64586	21110	1.48823	9.30231	53349.3	40.8118	106.758	32.4163
新疆	31	2015	18.22	34.0749	10.5972	28519.3	1.69203	10.598	55285.6	41.4259	104.231	31.2307
新疆	31	2016	17.4	35.0295	12.2514	26491.9	1.62657	11.4498	56017.6	38.6342	96.9766	30.7809
新疆	31	2017	18.18	35.1842	13.3183	25977.4	1.59032	12.7269	62055.6	37.8932	93.246	29.2292
新疆	31	2018	19.01	34.2713	13.8483	27950.2	1.57615	14.3692	63076.4	35.521	83.7282	27.8613
新疆	31	2019	19.62	32.1469	13.1221	35115.6	2.01406	12.4941	59437.9	33.9369	72.1173	23.9452
新疆	31	2020	19.94	30.8183	13.2079	32547.6	2.20739	13.1192	61690.6	31.3249	64.7919	21.9846

## Sheet: DIC
prov	id	year	the number of mobile phone base stations	mobile phone switch capacity	length of long-distance optical cable line	mobile phone penetration rate	number of Internet domain names	number of Internet pages	number of Internet broadband access ports	Internet penetration rate
北京	1	2011	2.053	4474	4074.4	176.34	106.13	2.99304e+06	801.8	25.2372
北京	1	2012	2.5023	4734	4103.54	200.6	125.59	3.80945e+06	1076.76	22.7955
北京	1	2013	6.1776	4820	4121.7	200.56	185.73	3.77315e+06	1186.8	22.6071
北京	1	2014	9.8529	4910	3976.74	228.09	265.49	5.51615e+06	1159.86	22.2202
北京	1	2015	12.3505	5102	4088	217.88	485.7	8.50184e+06	1580.53	22.4817
北京	1	2016	14.5564	5230	4465	210.04	645.74	8.40065e+06	1784.04	21.6747
北京	1	2017	15.8005	5850	4583	202.77	537.46	9.53161e+06	1818.04	24.701
北京	1	2018	16.6177	6540	4217.03	212.92	443.47	1.06953e+07	2059.86	29.1423
北京	1	2019	21.8333	8295	4329.28	211.87	504.99	1.12492e+07	2060.1	31.4205
北京	1	2020	24.6181	9340	4160.33	200.38	373.21	1.16178e+07	2084.09	34.1389
天津	2	2011	1.09554	2080	3105.5	120.82	8.34	253232	367.9	13.9224
天津	2	2012	1.3297	2045	3105.53	123.9	11.72	275989	461.67	14.8607
天津	2	2013	2.5252	2355	3480.5	113.84	11.51	725108	353.9	13.3617
天津	2	2014	3.7207	2355	3480.89	112.9	15.35	793676	397.65	14.6123
天津	2	2015	4.6082	2435	3714	110.77	34.9	256539	470.24	17.3621
天津	2	2016	5.6562	2585	3776.36	115.94	35.38	367090	724.33	19.6764
天津	2	2017	5.5789	3350	4135.36	120.5	26.5	467368	795.31	24.0674
天津	2	2018	6.6515	3456	4146.27	127.31	26.73	465063	897.37	31.6638
天津	2	2019	10.118	3036	4323.13	131.5	33.41	437773	1092.6	37.8072
天津	2	2020	11.4103	3036	4585.15	146.89	33.66	522655	1254.63	38.5436
河北	3	2011	4.37108	9435	31882.3	88.09	21.67	218264	1150.4	11.4007
河北	3	2012	5.5434	11205.2	34279.7	92.8	27.27	260006	1756	13.2733
河北	3	2013	9.1297	11258.8	35330.8	97.63	25.33	543080	2049.3	14.1548
河北	3	2014	12.716	11550.7	35736.2	99.06	35.98	678615	2204.74	15.3986
河北	3	2015	19.2411	11781.7	36794	95.81	60.4	630950	2948.52	17.9336
河北	3	2016	25.6487	11930.7	36969.9	106.72	74.94	872715	3841.08	21.8579
河北	3	2017	28.9801	13981	38188.2	110.99	63.76	1.05487e+06	4126.88	25.7808
河北	3	2018	29.9499	14637	35102.4	117.7	86.81	1.0253e+06	4192.38	29.0839
河北	3	2019	37.2143	14610.2	37071.2	118.82	138.38	1.11614e+06	4345.82	31.6862
河北	3	2020	42.7971	15592.5	37419.4	120.47	100.21	1.21218e+06	4598.22	33.955
山西	4	2011	3.27131	4477.2	27595.5	87.55	5.66	43595	639.2	11.6816
山西	4	2012	3.947	4648.9	27826.1	96	7.11	41326.8	737.36	14.2272
山西	4	2013	7.4305	5255.8	36084.7	101.65	8.18	412508	881.7	14.7468
山西	4	2014	10.914	5021.16	29809.1	106.54	13.19	453314	996.79	16.1885
山西	4	2015	13.3592	5021.16	30891	100.6	21.5	217518	1345.88	20.5723
山西	4	2016	16.4417	5096.49	31628.9	100.75	23.9	427968	1582.89	21.2632
山西	4	2017	18.5415	5562.5	32439.6	106.69	24.45	327971	1840.12	24.8681
山西	4	2018	18.9995	6090.83	30060.2	113.99	107.56	294992	1989.15	28.299
山西	4	2019	23.0439	7359.2	31078.8	114.06	82.06	383104	2148.19	32.2007
山西	4	2020	25.9565	7699.2	32154.3	122.22	82.79	332355	2322.32	35.8768
内蒙古	5	2011	2.57056	4200.1	56076.4	109.05	2.91	9839.89	409.3	9.35223
内蒙古	5	2012	3.1749	5148.3	56936.6	117.5	3.93	13143.4	548.74	11.1526
内蒙古	5	2013	4.9436	6136.3	57760.1	122.83	4.56	22709.6	677.2	11.5845
内蒙古	5	2014	6.7123	5885.3	66744.3	119.52	6.31	27920.2	739.91	12.9351
内蒙古	5	2015	9.3677	6257.3	71490	107.59	8.7	45204.3	915.95	14.9857
内蒙古	5	2016	11.6251	6294.1	77483	108.68	10.75	14108.6	1200.73	17.1256
内蒙古	5	2017	12.3058	6083.3	77864.6	121.55	9.93	13474.7	1294.08	20.3042
内蒙古	5	2018	14.2088	5969	75109.3	128.57	12.24	15460.5	1358.38	25.9405
内蒙古	5	2019	17.4512	6136.3	76428.9	127.03	27.91	18453.4	1372.73	28.2609
内蒙古	5	2020	18.5698	6136.3	70781.3	131.44	19.52	19546.2	1441.34	30.0832
辽宁	6	2011	3.32002	6185.8	25035.4	118.6	14.25	97184.4	981.3	14.96
辽宁	6	2012	4.0255	6229.82	24603.8	127.2	22.88	182183	1267.47	16.1813
辽宁	6	2013	8.3869	6258.7	24507.7	132.26	22.34	228211	1631.4	16.6529
辽宁	6	2014	12.7483	6406.17	24582.7	129.51	30.26	240855	2083.51	17.7159
辽宁	6	2015	16.7023	13111.2	24636	121.53	48.2	184055	2710.76	19.8356
辽宁	6	2016	17.627	6775.17	24113.6	121.47	59.3	171139	3239.53	22.4574
辽宁	6	2017	20.7697	6499.17	24957.7	126.64	47.5	209977	3118.77	24.5506
辽宁	6	2018	21.9784	6499.17	21866	127.79	64.72	177232	3240.31	26.4738
辽宁	6	2019	28.2799	6499.17	23255.8	126.67	96.19	219863	3270.73	28.7681
辽宁	6	2020	30.3917	6795.17	23141.1	127.12	79.51	281984	3305.19	31.2855
吉林	7	2011	1.8432	3550	21843.5	94.05	5.1	14408.4	498.8	11.2807
吉林	7	2012	2.239	3751	22704.3	103.2	6.68	40642.3	635.58	13.5122
吉林	7	2013	4.2579	3814	23430.8	107.26	7.64	105091	695	14.2279
吉林	7	2014	6.2768	3895	23543.6	115.79	10.74	130892	805.95	15.704
吉林	7	2015	7.8178	3731	23877	112	14.7	134479	987.18	16.3509
吉林	7	2016	9.1741	3851.5	23397	116.18	20.46	140827	1560.71	17.141
吉林	7	2017	10.1863	5103.5	23444	123.88	24.64	152994	1761.08	19.8531
吉林	7	2018	11.2618	5244	33747	128.66	37.09	180766	1526.74	23.6804
吉林	7	2019	13.5001	5244	26394.7	124.69	62.67	205285	1686.62	25.2574
吉林	7	2020	14.6725	5143	26743.2	136.58	55.81	189554	1651.18	27.2697
黑龙江	8	2011	2.44517	4976.2	40112.3	82.7	6.78	41508.9	640.6	10.1904
黑龙江	8	2012	2.9552	5010.75	40537.8	89.7	7.33	54211.2	771.67	11.7033
黑龙江	8	2013	5.5053	5388.7	45193.8	98.26	85.75	6482.07	865.2	12.5368
黑龙江	8	2014	8.0554	7185.2	45619.4	106.92	79.09	34804.7	1044	13.4315
黑龙江	8	2015	9.9886	7318.7	46513	102.99	72.1	61188.5	1308.82	14.722
黑龙江	8	2016	11.359	8546.86	50222	103.79	23.69	208860	1964.94	16.6055
黑龙江	8	2017	13.1958	8850.86	53800	107.88	20.11	258253	1937.24	19.5525
黑龙江	8	2018	14.1962	9067.36	50242.3	111.15	28.1	205115	2113.15	24.3664
黑龙江	8	2019	17.689	9079.36	50184.2	113.8	56.03	184494	2181.08	26.0608
黑龙江	8	2020	18.6054	9117.76	51828.6	130.08	53.61	148051	2127.48	27.9502
上海	9	2011	2.46306	3978	4729	154.02	68.13	690155	706.4	20.9465
上海	9	2012	2.9504	3973	4757.51	166.7	84.35	1.08148e+06	1491.5	22.5519
上海	9	2013	4.6881	3923	3663.7	168.52	78.3	921223	1374.6	20.8783
上海	9	2014	6.4258	4228	5097.92	170.38	102.31	1.13104e+06	1404.49	21.5707
上海	9	2015	8.5497	4424	5142	162.7	204.8	1023781	1464.79	23.1391
上海	9	2016	9.7305	4424	5564.8	160.67	263.21	1.66172e+06	1595.66	25.7685
上海	9	2017	9.7942	5044	5330.96	164.98	240.56	1.89237e+06	1810.2	27.629
上海	9	2018	11.5619	6548	4024.06	180.94	147.45	2.06969e+06	1871.82	31.2291
上海	9	2019	16.4592	6548	4205.22	191.56	138.88	2.11705e+06	2028.61	35.8787
上海	9	2020	17.7914	6464	5034.07	197.58	140.69	2.23909e+06	2322.04	36.9373
江苏	10	2011	5.57885	9536	32841.3	115.08	40.66	522445	2064.2	14.5955
江苏	10	2012	6.7269	9665.74	32819.7	124.8	52.24	823366	2892.37	16.6345
江苏	10	2013	16.0201	10356.5	29981.4	128.87	64.86	1.25948e+06	3063.2	17.4719
江苏	10	2014	25.3133	10473.1	36249.4	128.19	83.64	1.45116e+06	3503.32	18.3957
江苏	10	2015	32.4594	10633.1	38840	124.95	130.3	1.19997e+06	4697.26	28.2179
江苏	10	2016	38.0801	10863.1	39083.3	123.86	173.24	1.34177e+06	5676.85	32.0396
江苏	10	2017	38.3317	10643.7	43110.1	128.53	161.61	1.29105e+06	6531.73	36.877
江苏	10	2018	40.8336	19333.7	37391.1	139.27	188.35	1.37814e+06	7131.47	39.6859
江苏	10	2019	53.6159	22838.1	39107.2	142.44	242.54	1.43843e+06	7248.96	42.3396
江苏	10	2020	61.6094	22838.1	40428.7	131.71	206.74	1.41631e+06	7224.86	44.3176
浙江	11	2011	8.29364	9605.2	23792.2	141.43	87.46	818251	1458.2	18.307
浙江	11	2012	9.8297	9871.22	25001.2	152.4	343	958899	2250.42	20.2751
浙江	11	2013	17.3735	10807.2	25800.7	161.02	69.1	2.1266e+06	2447.4	21.4851
浙江	11	2014	24.9173	11141.2	25744.4	163.63	91.16	2.66357e+06	2632.62	21.6654
浙江	11	2015	32.668	11423.7	26300	158.05	208.8	2.53224e+06	4768.88	31.8602
浙江	11	2016	38.4337	11698.7	26273	152.29	336.16	2.82774e+06	4720.62	35.5683
浙江	11	2017	39.0149	15234.7	27714	155.59	207.56	3.31622e+06	5455.12	39.9444
浙江	11	2018	40.6315	16202	26769.6	166.8	149.19	3.35407e+06	5970.97	42.305
浙江	11	2019	53.8743	15414.3	26585.5	171.73	184.01	3.55236e+06	6284.4	43.5907
浙江	11	2020	59.6736	15414.3	27023.5	152.55	167.5	3.70425e+06	6031.51	45.436
安徽	12	2011	2.33889	6912	25794.3	75.6	9.39	124759	732.8	7.2438
安徽	12	2012	2.927	7479.9	26332.9	78.8	11.93	247603	1063.77	8.48127
安徽	12	2013	7.4096	7561.9	28367.1	81.85	21.16	129683	1124.6	9.1316
安徽	12	2014	11.8922	7561.94	29536.8	83.11	35.6	155013	1175.7	9.4017
安徽	12	2015	16.5869	8407.84	30944	80.21	48.9	245360	2211.53	15.1936
安徽	12	2016	19.7646	8407.84	32221.5	80.01	74.54	220360	2527.33	17.8192
安徽	12	2017	21.608	8563.2	38899.4	86.9	72.15	206188	2872.24	21.8532
安徽	12	2018	22.7435	8224.3	35275.3	96.66	90.47	319694	3373.97	27.3604
安徽	12	2019	28.4055	8224.3	35329.7	100.77	151.36	351207	3481.29	30.609
安徽	12	2020	31.0468	8224.3	35551.2	107.9	154.83	275910	3543.65	34.2834
福建	13	2011	4.28723	7179.9	21622.2	123.69	52.81	352463	910.3	15.9937
福建	13	2012	5.1061	7704.6	22159	136.1	81.57	469873	1439.84	19.2124
福建	13	2013	9.8495	7726	21692.1	140.08	66.13	90848.3	1439.4	21.5084
福建	13	2014	14.5929	7895	22471.1	136.89	90.21	176838	1618.68	22.7926
福建	13	2015	18.6535	8203.6	23278	131.35	200.6	546581	2335.32	26.2249
福建	13	2016	21.8757	7963.6	24281.8	128.41	509.59	703105	2482.29	28.5015
福建	13	2017	23.1161	7263.6	23483	129.68	882.49	827546	2861.77	33.7909
福建	13	2018	23.6036	7417.6	25336	135.47	736.37	812748	3244.96	39.6959
福建	13	2019	29.0227	8636.8	24733	138.03	695.12	709222	3232.05	43.0031
福建	13	2020	32.3151	8861.6	25010	131.74	324.9	887672	3370	44.0038
江西	14	2011	4.29971	3811	21335.7	67.14	6.11	136356	562	6.99598
江西	14	2012	5.1752	3945.87	21492.1	71.7	7.71	193305	719.32	8.31263
江西	14	2013	7.6364	4088.4	18223.9	75.83	9.61	265168	868.6	9.1622
江西	14	2014	10.0976	4085.89	19997.8	77.4	18.01	307101	975.14	9.69286
江西	14	2015	13.8222	4085.89	21115	78.82	35.6	322767	1693.24	15.8515
江西	14	2016	18.2868	4183.89	21496.5	79.66	38.5	227629	2055.59	18.294
江西	14	2017	18.8812	6125.89	25397.5	84.94	33.23	212189	1985.92	22.1031
江西	14	2018	19.2899	6484.89	28385.2	97.02	77.1	208694	2032.68	29.3233
江西	14	2019	24.1868	7285.89	31536.9	98.9	156.68	216170	2369.5	32.081
江西	14	2020	26.2448	7285.89	33442.1	104.71	130.67	254496	2532.85	33.4255
山东	15	2011	5.78854	10822.4	33049.6	94.02	38.31	254667	1756.4	11.941
山东	15	2012	7.1899	11103.4	32640.7	97.9	46.9	292336	2144.86	14.0515
山东	15	2013	14.2994	11424.4	32373.1	103.16	432.39	535263	2537	15.0328
山东	15	2014	21.4089	11824.4	34872.6	102.99	304.17	627575	2949.1	15.5373
山东	15	2015	28.4152	11970.4	36737	103.65	199.3	388823	4003.35	20.0772
山东	15	2016	34.1402	12667.9	39093	106.22	172.07	446929	4680.02	23.7294
山东	15	2017	40.3341	13290.4	40667	108.21	119.65	502120	5596.91	25.8023
山东	15	2018	42.2752	12870.4	36399.8	115.47	151.66	525752	6312.27	28.6278
山东	15	2019	55.7845	12977.4	38049.4	118.87	177.31	584440	6915.23	31.5268
山东	15	2020	58.0427	13193.4	39375.1	118.51	181.99	598847	6756.76	33.8967
河南	16	2011	5.73745	8428.4	30519.2	68.08	19.76	480936	1104.1	8.29193
河南	16	2012	6.9888	8550.4	31398.2	75.3	22.8	596860	1435.71	9.73164
河南	16	2013	12.5882	8968.1	31413.3	89.5	36.75	445741	1747	10.4513
河南	16	2014	18.1876	11097	31430.3	93.85	63.29	510326	2016.41	11.2797
河南	16	2015	24.9697	11713	33578	90.16	103.2	920384	3241.88	15.3487
河南	16	2016	30.1479	12357	32533	91.14	117.75	1.09015e+06	4345.79	18.0735
河南	16	2017	33.3897	12239	34589	97.17	123.18	1.18727e+06	4475.85	21.6541
河南	16	2018	33.7583	12115.5	34123.6	105.48	207.48	1.31063e+06	4780.81	25.3843
河南	16	2019	42.986	14004.8	35017	109.95	313.52	1.47892e+06	4752.84	27.9689
河南	16	2020	49.3526	14094.2	35897.9	107.87	273.05	1.86649e+06	4934.54	31.0924
湖北	17	2011	3.34557	6245.3	27116.5	86.83	14.2	173466	746.1	10.0712
湖北	17	2012	4.0776	6805.69	27685.9	96.5	15.65	259235	1023.53	12.2467
湖北	17	2013	8.5785	7235.2	28124.7	93.13	21	167300	1153.2	14.0273
湖北	17	2014	13.0794	8255.84	30344.3	94.81	35.49	190176	1266.06	14.9541
湖北	17	2015	17.4772	8753.3	31706	92.34	133.2	246085	2061.13	17.3395
湖北	17	2016	19.1854	8748.7	32372.5	92.02	101.96	229189	2594.68	19.2333
湖北	17	2017	21.1003	8833.5	32335.6	95.78	78.97	189036	2605.51	21.0522
湖北	17	2018	23.072	8502.3	29055	104.32	106.21	156806	2961.29	25.025
湖北	17	2019	30.326	8712.3	30805.4	104.72	206.33	199019	3062.28	28.8227
湖北	17	2020	32.5268	8592.3	32138.7	106.71	180.39	292523	3221.41	32.5535
湖南	18	2011	3.96034	5358.9	36188.7	72.46	12.41	104088	780.3	7.34083
湖南	18	2012	4.811	5688.4	36418.7	79.1	14.28	183263	1070.16	9.17132
湖南	18	2013	9.0778	7090.9	38410.7	81.97	17.98	53045	1219.6	10.6424
湖南	18	2014	13.3446	7266.38	38778.1	82.68	32.52	71291.9	1498.31	11.2679
湖南	18	2015	17.6709	7276.38	40875	80.78	58.6	293354	1931.75	13.7639
湖南	18	2016	20.1467	7257.48	41526	83.21	137.19	214524	2395.26	16.1038
湖南	18	2017	22.301	9803	49655	92.68	112.45	152335	2436.01	19.8324
湖南	18	2018	24.0158	10123	41796.6	100.74	122.28	127462	2821.1	24.6469
湖南	18	2019	32.72	10165	43218.8	105.1	250.15	140563	2997.94	28.2194
湖南	18	2020	36.5768	10695	42650.1	110.04	184.81	175975	3242.37	31.8014
广东	19	2011	8.89804	19076.7	46812.8	133.51	140.2	880169	2519.4	15.2836
广东	19	2012	11.0643	20392.6	49064.9	148.6	281.58	1.78739e+06	3158.08	17.2409
广东	19	2013	21.8854	21148.1	49890.2	167.29	355.36	2.54391e+06	3325.2	18.4712
广东	19	2014	32.7065	21418.1	50649.5	166.86	390.49	3.02183e+06	3597.68	18.9235
广东	19	2015	42.1861	22025.8	56136	159.34	497.1	2.26099e+06	4765.46	22.972
广东	19	2016	48.9304	21982.3	58120.3	154.18	556.57	2.96076e+06	6515.61	23.3405
广东	19	2017	55.9284	23037.5	55187.7	154.02	397.87	3.27446e+06	6482.33	26.7427
广东	19	2018	65.0583	23037.5	53954.6	167.76	449.03	3.80625e+06	8149.07	29.137
广东	19	2019	75.839	23803.8	58261.4	163.5	611.84	4058047	8537.98	30.4399
广东	19	2020	83.7542	23803.8	57751	140.21	534.68	4.16761e+06	8653.23	30.8143
广西	20	2011	3.8753	3746.1	34725.3	69.06	5.05	61852.4	590.2	8.91085
广西	20	2012	4.686	3865.5	34845.7	75	7.03	61402.5	848.02	10.8032
广西	20	2013	7.2888	4462	37890.5	72.55	9.23	112996	978.8	11.8284
广西	20	2014	9.8916	4623.29	38472.2	85.27	26.43	133090	1126.16	12.4199
广西	20	2015	13.7569	5181.13	38953	84.12	37.6	55473.2	1530.91	14.878
广西	20	2016	15.5988	5191.13	38877.2	85.22	52.23	89894.5	2094.87	16.2642
广西	20	2017	17.7936	11809	39216	96.07	52.89	126896	2216.39	19.7263
广西	20	2018	18.8426	12582	39724.6	109.14	52.67	163749	2760.11	24.8751
广西	20	2019	24.5184	11662	40334.9	110.04	125.26	183265	3022.98	29.0526
广西	20	2020	27.1262	12012	41542.6	113.04	112.06	232771	3356.21	32.891
海南	21	2011	0.98416	1347.4	3302	97.43	3.58	56039.5	127.6	9.03371
海南	21	2012	1.1951	1512.4	3302	108.1	4.3	57166.7	168.93	10.4978
海南	21	2013	2.0948	1532.4	3301	115.26	13.61	144738	198.6	12.0543
海南	21	2014	2.9945	1532.4	3302	119.25	19.63	175663	223.9	12.8504
海南	21	2015	3.9671	1572.4	3376	116.93	26.7	175210	398.39	15.8148
海南	21	2016	4.8303	1612.4	3376	121.19	14.66	162293	522.93	19.4859
海南	21	2017	5.2323	1684	3376	126.17	38.59	84745.1	571.63	23.5298
海南	21	2018	5.5314	2119	914.96	134.54	28.4	86290.1	726.09	28.4236
海南	21	2019	7.6446	2119	3215.19	138.32	64.19	111426	794.11	32.4824
海南	21	2020	8.1741	2559	3175.32	129.11	41.77	141859	852.32	34.7332
重庆	22	2011	2.81088	2976	6087.6	82.23	9.12	47159.6	482.7	10.8662
重庆	22	2012	3.494	3715.03	6102.42	90.6	10.92	45029.4	648.8	13.0444
重庆	22	2013	5.4454	3810	6397.4	99.7	14.04	24158.6	778.8	14.5732
重庆	22	2014	7.3968	3887.6	7133.66	105.95	22.76	56027.7	963.38	15.6227
重庆	22	2015	9.5077	3887.6	7606	109.31	33.5	140633	1349.36	19.6326
重庆	22	2016	11.9436	4037	8309	112.25	52.83	122480	1643.64	22.6601
重庆	22	2017	14.853	4099	8173	124.93	43.77	77438.7	1935.17	27.5741
重庆	22	2018	16.1598	4099	6173.85	136.82	46.65	50562.1	2245.72	33.8331
重庆	22	2019	21.7999	4613	6078.17	137.09	81.2	56434.8	2318.19	36.5116
重庆	22	2020	24.241	5285	6066.5	132.28	86.57	52792.4	2368.76	38.2798
四川	23	2011	5.77009	12192.5	53528.3	77.08	23.66	145321	979.1	8.28869
四川	23	2012	7.066	13749.2	54614.2	85	26.12	286437	1316.32	10.1796
四川	23	2013	12.4273	14820.6	56157.2	93.71	34.03	39295.8	1775.7	10.2997
四川	23	2014	17.7886	15269.3	56904.6	97.08	67.07	80618.3	2200.39	10.8505
四川	23	2015	24.9044	15691.3	60268	99.36	104.4	436771	3117.93	17.3746
四川	23	2016	29.3048	16408.3	61204	106.32	138.09	287497	3709.61	22.4364
四川	23	2017	31.4639	16388.3	67565.1	112.38	118.38	299900	4702.77	26.1495
四川	23	2018	34.2242	16388.3	67133.3	130.7	144.59	354133	5400.5	31.5406
四川	23	2019	42.1849	16869.6	122353	135.11	217.05	426827	5863.99	33.6696
四川	23	2020	48.2867	16869.6	125048	131.58	219.03	546960	6284.68	35.5453
贵州	24	2011	3.38358	3601.1	34670.7	70.37	2.41	11379.6	427	5.8017
贵州	24	2012	4.2897	4473.76	35282.9	77.9	3.3	13889.8	466.76	6.80039
贵州	24	2013	6.3899	4954	35096.8	86.39	4.29	417.082	494.2	8.05066
贵州	24	2014	8.4901	4928	36251.9	91.92	8.6	2002.08	580.63	8.45417
贵州	24	2015	11.9589	4908	35562	92.2	13.6	32992.3	875.75	10.4304
贵州	24	2016	16.6382	4908	36500	93.99	18.81	18057.6	1113.93	12.2259
贵州	24	2017	19.3259	4908	36459	104.29	25.47	17166.7	1325.62	14.9506
贵州	24	2018	20.9289	5605	35005.6	116.24	39.8	15726.2	1535.42	19.1525
贵州	24	2019	25.7388	6702	34149.8	118.12	119.93	25034.4	1759.85	23.203
贵州	24	2020	27.8618	6702	35463.2	111.94	110.07	11949.1	1744.46	25.9824
云南	25	2011	4.50019	5276.2	40069.7	68.01	4.14	19459.8	443.8	6.45022
云南	25	2012	5.5354	5182.1	40168.4	73.8	6.09	48543.7	663.69	8.10883
云南	25	2013	8.8065	5922.6	42468.3	82.81	8.36	275528	736.9	8.7201
云南	25	2014	12.0776	5894.1	43675.9	88.64	11.15	295018	741.33	9.13131
云南	25	2015	16.3075	5894.1	49361	86.84	17	130329	1151.07	11.522
云南	25	2016	19.3939	5759.45	51174.9	89.67	27.52	156351	1674.45	14.0113
云南	25	2017	21.455	6027.15	51489	94.36	23.34	177204	1661.76	17.3147
云南	25	2018	24.7966	7627.65	48060.2	102.76	46.62	175784	1962.62	21.6762
云南	25	2019	29.1127	8610.25	49747.5	106.02	99	173381	2091.09	24.5244
云南	25	2020	33.0657	6193.95	59529	110.74	89.87	172690	2217.98	27.0669
西藏	26	2011	0.500863	230	24803.6	78.72	0.39	478.341	26.7	4.1424
西藏	26	2012	0.6701	342	30070.3	91.1	0.48	348.674	41.04	5.41587
西藏	26	2013	0.89	393	30360	98.08	0.5	140.374	44.1	6.02524
西藏	26	2014	1.1099	393	38297.2	103.19	0.86	201.535	48.09	6.79077
西藏	26	2015	1.6876	448	33073	93.71	1.1	10244.5	51.01	8.97273
西藏	26	2016	2.2132	2423	35713	97.65	1.05	491.54	107.15	11.8147
西藏	26	2017	3.1422	2820	36584	100.12	1.79	380.184	154.6	17.5473
西藏	26	2018	3.815	2820	35418.9	108.85	1.2	459.18	194.31	22.0932
西藏	26	2019	5.006	2820	40622.8	112.14	2.01	382.77	209.09	25.3213
西藏	26	2020	5.6429	2820	40606.7	109	1.62	350.7	218.98	26.3417
陕西	27	2011	2.87152	4306.8	27437.2	98.6	9.33	75856.4	621.2	9.82205
陕西	27	2012	3.51	4924.44	27628.2	107.8	11.26	117966	803.62	11.6079
陕西	27	2013	7.6667	4961.9	28393.6	113.76	13.21	41175.1	940.9	13.307
陕西	27	2014	11.8234	5136.07	28925.9	115.44	20.21	49839.2	1070.41	14.4353
陕西	27	2015	13.6595	5105.48	29199	113.11	32.5	120743	1539.33	17.9392
陕西	27	2016	16.567	5111.48	29949.4	117.85	43.08	186034	2083.06	20.7269
陕西	27	2017	20.0007	5111.48	30812.6	126.28	39.63	160043	1993.18	23.1358
陕西	27	2018	20.9213	5105.48	27973.5	138.17	52.96	158675	2239.57	26.899
陕西	27	2019	25.6499	5105.48	32564.3	136.27	107.41	123104	2322.68	30.3666
陕西	27	2020	29.2179	5071.28	40256.6	132.23	98.75	158145	2576.46	34.6144
甘肃	28	2011	3.1032	2234	27655.3	78.56	1.61	11768.5	251.4	5.23511
甘肃	28	2012	3.9486	2367.8	31085.8	83.5	2.38	33190	430.76	6.40392
甘肃	28	2013	4.7299	2633.8	31192	90.64	2.93	3933.44	460.3	7.57588
甘肃	28	2014	5.5112	2633.8	31377	92.63	4.81	5731.24	473.18	8.45002
甘肃	28	2015	7.8443	2997	32446	93.53	13.7	26689.1	820.48	11.996
甘肃	28	2016	11.4249	3128	33408.9	96.4	11.11	20360.7	946.04	15.5897
甘肃	28	2017	13.9441	5227	35762.1	108.66	11.66	11312.2	1099.87	22.8541
甘肃	28	2018	15.7769	5465.1	36099.9	116.36	25.37	12908.6	1127.95	29.5364
甘肃	28	2019	17.1569	5724.6	37436	116.45	34.31	12530.6	1405.75	34.7027
甘肃	28	2020	18.6286	5549.6	39960.7	119.25	42.69	16344.4	1460.57	37.2411
青海	29	2011	0.359411	649	28026.3	100.83	1.13	1316.64	62	7.32394
青海	29	2012	0.4447	848	33374.4	112.6	1.24	2437.45	105.58	8.74256
青海	29	2013	1.2871	1130	33582.8	111.49	1.11	9.6186	117.8	9.61471
青海	29	2014	2.1295	1268	38974.5	110.41	1.59	827.139	134.15	10.651
青海	29	2015	2.8556	1308	40560	105.58	2.6	3405.1	208.14	14.26
青海	29	2016	3.4786	1308	42470.1	108.15	4.6	2473.29	262.21	17.1237
青海	29	2017	3.5187	927	42728.1	119.92	2.01	1529.18	310.55	20.5034
青海	29	2018	3.7324	927	40330.1	133.66	3.04	1656.72	355.42	26.0477
青海	29	2019	4.89	927	41052.1	131.36	3.9	2565.22	382.3	29.5831
青海	29	2020	5.6745	927	43616.2	133.6	4.54	3381.68	412.82	30.6914
宁夏	30	2011	0.480496	1035.8	10243.6	99.35	1.37	3414.1	79	8.05556
宁夏	30	2012	0.6041	967.8	10271.6	108.9	1.46	8622.42	122.06	9.24279
宁夏	30	2013	1.1757	1158	9707.5	111.88	1.6	948.548	150.3	10.6757
宁夏	30	2014	1.7473	1146	9599.59	119.57	2.3	1733.57	180.31	11.5339
宁夏	30	2015	2.5057	1224	10848	107.95	3.8	33495.1	200.76	13.5175
宁夏	30	2016	3.0042	1414	10910	116.6	4.25	11988.4	307.11	16.0978
宁夏	30	2017	3.2361	1451	10954	125.29	3.27	5714.8	415.05	22.5745
宁夏	30	2018	3.6931	1583	11224.4	136.17	7.19	1018.33	498.23	30.5662
宁夏	30	2019	4.8678	1583	9631.67	127	8.15	1618.37	520.04	36.1353
宁夏	30	2020	5.2944	1633	10463.4	123.65	7.74	1487.87	549.95	39.3343
新疆	31	2011	2.42469	3709	38264.5	100.19	2.45	15353.4	319.1	9.26292
新疆	31	2012	3.1373	4122	37967.1	114.4	3.24	29088.4	548.07	11.3191
新疆	31	2013	4.9906	5162	37620.2	117.15	4.07	6133.04	628.6	12.8228
新疆	31	2014	6.8439	5858	36818.6	112.71	5.72	8972	734.3	13.1484
新疆	31	2015	9.7397	6258.03	37375	107.2	8.7	51536.7	1023.79	17.1715
新疆	31	2016	14.1759	6375.03	37578.6	108.55	13.37	14592.4	1323.9	19.2916
新疆	31	2017	15.5904	6375.03	44235.5	111.11	8.24	10284	1407.42	22.9802
新疆	31	2018	18.0988	6769.03	40929.1	126.45	8.01	12141.9	1678.63	25.6845
新疆	31	2019	20.1084	6918.03	47836.2	125.31	15.87	6721.95	1818.97	30.3204
新疆	31	2020	21.8418	6618.03	47079.2	125.71	13.17	8089.84	1943.82	34.1274
